# Supplementary material for: Structural Basis for Agonistic Activity and Selectivity toward Melatonin Receptors hMT1 and hMT2
Source: Int J Mol Sci. 2023 Feb 2;24(3):2863. doi: 10.3390/ijms24032863 (PMC9918025; doi:10.3390/ijms24032863)
Supplement: Supplementary file 1 [file ijms-24-02863-s001.zip]

Archive with 1 entries (1 files):
- ijms-2189484-supplementary.pdf
